# Supplementary material for: An Approach of Manufacturing High-Molecular-Weight CNT-Filled Epoxy Composite
Source: Materials (Basel). 2025 Jan 9;18(2):264. doi: 10.3390/ma18020264 (PMC11767119; doi:10.3390/ma18020264)
Supplement: Supplementary file 1 [file materials-18-00264-s001.zip]

Archive with 1 entries (1 files):
- materials-3359271-supplementary.pdf
